# Supplementary material for: Synthesis, Physicochemical Properties and Molecular Docking of New Benzothiazole Derivatives as Antimicrobial Agents Targeting DHPS Enzyme
Source: Antibiotics (Basel). 2022 Dec 11;11(12):1799. doi: 10.3390/antibiotics11121799 (PMC9774648; doi:10.3390/antibiotics11121799)
Supplement: Supplementary file 1 [file antibiotics-11-01799-s001.zip]

Archive with 1 entries (1 files):
- antibiotics-1961280-SI.pdf
